# Supplementary material for: Women may not benefit from repeated frozen embryo transfers: a retrospective analysis of the cumulative live birth rate of 43 972 women
Source: Hum Reprod Open. 2024 Oct 28;2024(4):hoae063. doi: 10.1093/hropen/hoae063 (PMC11557905; doi:10.1093/hropen/hoae063)
Supplement: hoae063_Supplementary_Data [file hoae063_supplementary_data.zip]

Archive with 2 entries (2 files):
- Supplementary figure S1-rev.pdf
- New-Supplementary-Tables-post adjudication clean.docx
